# Supplementary material for: Proteins of generalist and specialist pathogens differ in their amino acid composition
Source: Life Sci Alliance. 2018 Jul 17;1(4):e201800017. doi: 10.26508/lsa.201800017 (PMC6238412; doi:10.26508/lsa.201800017)
Supplement: Supplementary file 3 [file LSA-2018-00017_TableS3.xlsx]

## Sheet: Table S3
	Table S3. Mann-Whitney U tests comparing GC3 of secreted proteins of generalist and specialist pathogens.
	Generalist Pathogen Name	Specialist Pathogen Name	Median Specialist GC3	Median Generalist GC3	P-value
	Legionella pneumophila	Legionella longbeachae	0.287141	0.32906	3.7 × 10−7***
	Salmonella enterica typhimurium	Salmonella enterica typhi	0.532258	0.532967	0.973385
	Vibrio vulnificus	Vibrio cholerae	0.494759	0.475904	0.284984
	Mycobacterium bovis	Mycobacterium leprae	0.676136	0.800322	1.5 × 10−8***
	Bartonella henselae	Bartonella quintana	0.293151	0.246069	0.547619
	Borrelia burgdoferi	Borrelia recurrentis	0.171091	0.206767	0.116667
	Chlamydia trachomatis	Chlamydia pneumoniae	0.32394	0.329026	0.796894
	Rickettssia ricketsii	Rickettsia prowazekki	0.167457	0.199887	0.0190*
	Citrobacter freundii	Citrobacter rodentium	0.650964	0.542373	0.0004***
	Salmonella enterica enteritidis	Salmonella enterica gallinarum	0.551262	0.547486	0.769868
	Streptococcus dysgalactiae	Streptococcus pyogenes	0.247823	0.354508	0.0461 *
	Bacillus anthracis	Bacillus cereus	0.242197	0.25	0.30896
	Mycobacterium avium	Mycobacterium intracellulare	0.888322	0.909348	0.0070**
	Candida glabrata	Candida albicans	0.267081	0.418502	4.4 × 10−17***
	Babesia microti	Plasmodium falciparum	0.174954	0.363158	1.8 × 10−41***
	Ascaris suum	Wuchereria bancrofti	0.32216	0.442125	1.6 × 10−23***
	Significant Mann-Whitney U test P-values are represented with bold font and asterisks (*, < 0.05; **, < 0.01; ***, < 0.001).
	For each generalist vs. specialist pair of values, the highes value is represented in bold font.
