# Supplementary material for: Proteins of generalist and specialist pathogens differ in their amino acid composition
Source: Life Sci Alliance. 2018 Jul 17;1(4):e201800017. doi: 10.26508/lsa.201800017 (PMC6238412; doi:10.26508/lsa.201800017)
Supplement: Supplementary file 5 [file LSA-2018-00017_TableS5.xlsx]

## Sheet: Table S5
	Table S5. ANCOVA analyses of secreted proteins using short stretches of intrinsically disordered regions.
			Host range			GC3			Percentage Disorder (Short)			Host range × GC3			Disorder (Short) × GC3			Host range × Disorder (Short)			Host range × Disorder (Short) × GC3
	Generalist Pathogen Name	Specialist Pathogen Name	F	P-value	Q-value	F	P-value	Q-value	F	P-value	Q-value	F	P-value	Q-value	F	P-value	Q-value	F	P-value	Q-value	F	P-value	Q-value
	Legionella pneumophila	Legionella longbeachae	1.91898	0.16982	0.524863	1.0305	0.313101	0.524863	4.11983	0.0457077	0.319954	0.739236	0.392475	0.524863	0.737299	0.393093	0.524863	0.576593	0.449883	0.524863	0.295184	0.588428	0.588428
	Salmonella enterica typhimurium	Salmonella enterica typhi	0.563538	0.454308	0.732948	9.2659	0.0029**	0.0201*	2.70112	0.102895	0.240089	8.46e-05	0.992675	0.992675	4.58283	0.0343*	0.120109	0.0200768	0.88756	0.992675	0.409321	0.523534	0.732948
	Vibrio vulnificus	Vibrio cholerae	1.41235	0.239199	0.288952	5.68237	0.0202*	0.0738822	5.59906	0.0211*	0.0738822	1.47171	0.229678	0.288952	2.54498	0.11573	0.270038	1.36192	0.247673	0.288952	0.91906	0.341446	0.341446
	Mycobacterium bovis	Mycobacterium leprae	2.52294	0.116773	0.197303	35.7553	8.9 × 10−8***	6.2 × 10−7***	8.88194	0.0040**	0.0139*	2.2184	0.140931	0.197303	0.0405673	0.840968	0.840968	4.49394	0.0376*	0.0877664	0.76937	0.383456	0.447365
	Bartonella henselae	Bartonella quintana	0.699397	0.490988	0.589185	6.19295	0.130582	0.475178	0.868858	0.449674	0.589185	0.358576	0.610089	0.610089	2.32935	0.26649	0.53298	4.85643	0.158393	0.475178	−	−	−
	Borrelia burgdoferi	Borrelia recurrentis	1.16187	0.360028	0.720057	0.033116	0.867202	0.911868	9.74976	0.0523713	0.314228	0.014466	0.911868	0.911868	0.326901	0.607521	0.911281	3.47472	0.159188	0.477563	−	−	−
	Chlamydia trachomatis	Chlamydia pneumoniae	1.16262	0.28981	0.634387	0.855961	0.362507	0.634387	0.0360332	0.850769	0.850769	4.33971	0.0461575	0.161551	0.380757	0.542013	0.758819	0.188471	0.667405	0.77864	5.1577	0.0307*	0.161551
	Rickettsia ricketsii	Rickettsia prowazekki	0.381554	0.599735	0.73353	6.18379	0.130739	0.49147	3.81232	0.190121	0.49147	0.152867	0.73353	0.73353	0.833431	0.457651	0.73353	0.294849	0.641555	0.73353	3.30651	0.21063	0.49147
	Citrobacter freundii	Citrobacter rodentium	0.537732	0.465323	0.72966	5.11599	0.0262*	0.183189	1.51682	0.221383	0.684327	0.120187	0.72966	0.72966	1.11782	0.293283	0.684327	0.208246	0.64927	0.72966	0.156716	0.693157	0.72966
	Salmonella enterica enteritidis	Salmonella enterica gallinarum	0.0720557	0.788904	0.954729	4.12937	0.0447*	0.156517	4.99516	0.0276*	0.156517	0.0530243	0.818339	0.954729	2.63477	0.107604	0.251077	0.000242128	0.987615	0.987615	0.439081	0.509046	0.890831
	Streptococcus dysgalactiae	Streptococcus pyogenes	2.53429	0.135411	0.473938	1.40244	0.257516	0.600871	0.0674338	0.799178	0.932374	3.98485	0.0672954	0.471068	0.00168325	0.967897	0.967897	0.333028	0.57374	0.932374	0.183061	0.675758	0.932374
	Bacillus anthracis	Bacillus cereus	0.078624	0.779723	0.985595	0.84297	0.360653	0.865683	2.25955	0.135794	0.865683	0.000327532	0.985595	0.985595	0.000336844	0.985392	0.985595	0.717948	0.398745	0.865683	0.469611	0.494676	0.865683
	Mycobacterium avium	Mycobacterium intracellulare	1.16949	0.282303	0.494031	1.81175	0.181571	0.494031	5.6185	0.0198*	0.138857	0.574721	0.450306	0.630428	1.19409	0.277328	0.494031	0.0698342	0.792163	0.792163	0.261155	0.610539	0.712296
	Candida glabrata	Candida albicans	0.540158	0.463203	0.540404	11.7615	7.0 × 10−4***	0.0051**	2.80764	0.0953334	0.164465	3.34964	0.0686648	0.160218	7.86705	0.0055**	0.0193*	2.47132	0.117475	0.164465	0.105997	0.745078	0.745078
	Babesia microti	Plasmodium falciparum	16.1662	7.3 × 10−5***	0.0002***	39.33	1.2 × 10−9***	4.2 × 10−9***	100.308	1.3 × 10−20***	8.9 × 10−20***	0.586054	0.444535	0.549248	0.521421	0.470784	0.549248	0.00946269	0.92257	0.92257	6.57171	0.0108*	0.0190**
	Ascaris suum	Wuchereria bancrofti	23.7578	1.2 × 10−6***	4.2 × 10−6***	3.94742	0.0471*	0.109971	140.359	5.6 × 10−21***	3.9 × 10−30***	0.0159532	0.899507	0.899507	0.110364	0.739778	0.863074	2.58319	0.108221	0.189386	0.14267	0.705696	0.863074
	All Generalist Prokaryotes	All Specialist Prokaryotes	22.6825	2.2 × 10−6***	5.2 × 10−6***	404.23	4.9 × 10−74***	3.4 × 10−73***	1.32354	0.250276	0.250276	27.1616	2.3 × 10−7***	8.2 × 10−7***	3.25066	0.0717436	0.0837009	4.88061	0.0274*	0.0480*	4.17716	0.0412*	0.0577856
	All Generalist Eukaryotes	All Specialist Eukaryotes	32.5746	1.32 × 10−8***	3.1 × 10−8***	89.139	9.9 × 10−21***	3.5 × 10−20***	203.095	6.0 × 10−44***	4.2 × 10−43***	0.930777	0.334779	0.390575	4.27336	0.0388*	0.0543809	0.0220374	0.882003	0.882003	8.32931	0.0039**	0.0069**
	All Generalists	All Specialists	95.9319	2.7 × 10−22***	6.2 × 10−22***	1240.45	5.3 × 10−226***	3.7 × 10−225***	158.995	1.6 × 10−35***	5.7 × 10−35***	19.1834	1.2 × 10−5***	8.2 × 10−7***	2.43983	0.1184	0.138133	0.290777	0.589765	0.589765	8.9373	0.0028**	0.0039**
	Significant factors and interactions are represented with bold font and asterisks (*, < 0.05; **, < 0.01; ***, < 0.001).
